# Supplementary material for: The role of mPFC and MTL neurons in human choice under goal-conflict
Source: Nat Commun. 2020 Jun 24;11:3192. doi: 10.1038/s41467-020-16908-z (PMC7314808; doi:10.1038/s41467-020-16908-z)
Supplement: Supplementary file 4 — Source Data [file 41467_2020_16908_MOESM4_ESM.zip]

Archive with 13 entries (13 files):
- SourceFiles/Source Data FIle.pdf
- SourceFiles/SourceFig4a_FRtablesFor4AreasUps.xlsx
- SourceFiles/SourceFig4b_FRtablesFor2AreasUps.xlsx
- SourceFiles/SourceFig5a_timingData.xlsx
- SourceFiles/SourceFig5b_EffectOnSubsequentBehaviorResults.xlsx
- SourceFiles/SourceFig5c_EffectOnSubsequentBehaviorResults.xlsx
- SourceFiles/SourceFigure4_SuppFig2.mat
- SourceFiles/SourceSuppFig1.xlsx
- SourceFiles/SourceSuppFig1b.xls
- SourceFiles/SourceSuppFig1b.xlsx
- SourceFiles/SourceSuppFig2_FRtablesFor2AreasDecreases.xlsx
- SourceFiles/SourceSuppFigure4_BalancingMovementAnalysis.xlsx
- SourceFiles/SourceSuppFigure5.mat
