# Supplementary material for: The role of mPFC and MTL neurons in human choice under goal-conflict
Source: Nat Commun. 2020 Jun 24;11:3192. doi: 10.1038/s41467-020-16908-z (PMC7314808; doi:10.1038/s41467-020-16908-z)
Supplement: Supplementary file 4 — Source Data [file 41467_2020_16908_MOESM4_ESM.zip › SourceFiles/SourceFig4a_FRtablesFor4AreasUps.xlsx]

## Sheet: Sheet1
Neuron	Area	ConRew	ConPun	UnConRew	UnConPun
37	1	2.89684	6.92038	2.53004	-0.220979
50	1	0.378733	0.0683422	0.955172	1.87747
75	1	6.0569	6.15973	-0.757293	5.20663
102	1	8.57936	8.73046	-3.58707	-0.518502
219	1	2.56562	1.88953	0.558135	2.1591
224	1	1.80576	4.55699	-0.551436	2.16098
321	1	1.60196	2.17113	5.42735	4.04662
334	1	0.115776	8.81725	-1.40995	-0.31831
336	1	8.48719	0.632487	0.223053	-2.35224
338	1	24.2881	4.28088	17.7814	-2.80318
339	1	5.03673	-0.329217	2.45309	0.267208
437	1	1.93182	-2.47214	1.6548	2.37222
4	2	5.33709	-0.253774	2.07203	0.971549
128	2	0.0229576	2.97176	-0.544458	-2.05845
136	2	4.4998	-2.46063	5.17998	0.517182
281	2	4.33274	3.52152	2.72136	5.24065
282	2	3.42593	5.53406	4.48589	0.0699126
284	2	0.835485	-0.574713	0.853244	0.383853
313	2	-3.48114	0.836941	-0.653237	3.80716
314	2	4.98346	1.71655	-0.773155	1.381
455	2	2.30014	5.60891	1.26196	2.98181
11	3	-0.811395	6.34014	-1.99211	3.09498
13	3	-7.12695	6.80806	0.272327	-2.25116
44	3	-1.92808	1.02175	-0.385482	2.8711
115	3	-3.60031	8.58316	0.673612	3.38161
118	3	0.338643	21.3566	0.0129982	0.304733
124	3	-3.26908	5.70187	1.87414	-1.2644
266	3	-0.404395	10.1797	-0.449755	2.14713
272	3	-4.32849	9.1264	-2.03156	-1.57462
396	3	-0.779035	-1.74191	6.73585	-1.34719
413	3	-0.232272	5.9728	2.60206	-1.2351
419	3	5.60345	-0.0271309	0.702416	-0.0970921
85	4	-1.49927	4.67654	0.579131	-0.713169
87	4	-2.60954	5.04875	-0.830221	-2.85637
88	4	-1.8165	7.31292	1.56282	-1.79892
90	4	-0.361995	1.78384	-1.41484	1.92671
129	4	-3.06363	2.70277	-2.56109	1.65744
131	4	-0.589387	3.82924	2.94239	-1.46277
162	4	2.12582	2.7524	-0.029728	-2.24921
167	4	0.630814	7.64549	-0.429709	1.56637
170	4	3.41302	13.9962	1.71206	-2.99716
171	4	2.82169	0.799726	1.67718	0.488781
229	4	-5.21939	12.1465	1.05884	1.83823
231	4	17.3844	2.72874	7.93856	0.37929
238	4	-0.329553	9.29313	-3.74997	3.76052
239	4	4.82183	-0.769817	-2.23019	0.351224
270	4	-2.30052	5.10715	1.19167	-0.316321
307	4	0.870519	-3.95157	4.48284	-1.62659
310	4	-1.345	-3.47676	4.34458	0.595788
360	4	6.64191	-0.0830029	0.135394	0.810606
390	4	6.98973	2.88903	5.21298	2.69376
409	4	-2.4795	3.66695	-1.67284	0.879594
412	4	0.208092	15.1874	4.3046	3.65343
460	4	-2.20547	3.08531	-0.450962	0.0677976
