# Supplementary material for: The role of mPFC and MTL neurons in human choice under goal-conflict
Source: Nat Commun. 2020 Jun 24;11:3192. doi: 10.1038/s41467-020-16908-z (PMC7314808; doi:10.1038/s41467-020-16908-z)
Supplement: Supplementary file 4 — Source Data [file 41467_2020_16908_MOESM4_ESM.zip › SourceFiles/SourceFig4b_FRtablesFor2AreasUps.xlsx]

## Sheet: ups
neuron	area	x	y	z	ConRew	ConPun	UnConRew	UnConPun
4	1	22	-14	-26	5.33709	-0.253774	2.07203	0.971549
37	1	18	-4	-22	2.89684	6.92038	2.53004	-0.220979
50	1	-22	-4	-22	0.378733	0.0683422	0.955172	1.87747
75	1	14	-4	-20	6.0569	6.15973	-0.757293	5.20663
102	1	18	-4	-24	8.57936	8.73046	-3.58707	-0.518502
128	1	-20	-26	-20	0.0229576	2.97176	-0.544458	-2.05845
136	1	-26	-24	-14	4.4998	-2.46063	5.17998	0.517182
219	1	-22	-4	-26	2.56562	1.88953	0.558135	2.1591
224	1	-22	-4	-26	1.80576	4.55699	-0.551436	2.16098
281	1	22	-32	-12	4.33274	3.52152	2.72136	5.24065
282	1	22	-32	-12	3.42593	5.53406	4.48589	0.0699126
284	1	22	-32	-12	0.835485	-0.574713	0.853244	0.383853
285	1	22	-32	-12	2.37801	1.6408	-1.25744	1.3909
313	1	0	0	0	-3.48114	0.836941	-0.653237	3.80716
314	1	0	0	0	4.98346	1.71655	-0.773155	1.381
321	1	0	0	0	1.60196	2.17113	5.42735	4.04662
323	1	0	0	0	3.27579	2.7654	-1.08029	7.76274
334	1	0	0	0	0.115776	8.81725	-1.40995	-0.31831
336	1	0	0	0	8.48719	0.632487	0.223053	-2.35224
338	1	0	0	0	24.2881	4.28088	17.7814	-2.80318
339	1	0	0	0	5.03673	-0.329217	2.45309	0.267208
437	1	-22	-6	-20	1.93182	-2.47214	1.6548	2.37222
441	1	18	-3	-24	-1.96903	3.4276	2.26771	0.839691
455	1	23	-12	-26	2.30014	5.60891	1.26196	2.98181
11	2	8	44	22	-0.811395	6.34014	-1.99211	3.09498
13	2	8	44	22	-7.12695	6.80806	0.272327	-2.25116
52	2	-5	36	2	-4.49389	4.56424	-3.31492	4.4663
85	2	-2	48	6	-1.49927	4.67654	0.579131	-0.713169
87	2	-10	32	22	-2.60954	5.04875	-0.830221	-2.85637
88	2	-10	32	22	-1.8165	7.31292	1.56282	-1.79892
90	2	-10	32	22	-0.361995	1.78384	-1.41484	1.92671
115	2	6	34	40	-3.60031	8.58316	0.673612	3.38161
118	2	6	34	40	0.338643	21.3566	0.0129982	0.304733
129	2	-8	44	2	-3.06363	2.70277	-2.56109	1.65744
131	2	-8	44	2	-0.589387	3.82924	2.94239	-1.46277
162	2	6	42	12	2.12582	2.7524	-0.029728	-2.24921
167	2	6	16	36	0.630814	7.64549	-0.429709	1.56637
170	2	6	16	36	3.41302	13.9962	1.71206	-2.99716
171	2	6	16	36	2.82169	0.799726	1.67718	0.488781
197	2	6	16	36	-0.286853	4.83501	0.0910084	0.465677
229	2	-6	34	16	-5.21939	12.1465	1.05884	1.83823
231	2	-6	34	16	17.3844	2.72874	7.93856	0.37929
238	2	-6	34	16	-0.329553	9.29313	-3.74997	3.76052
239	2	-6	34	16	4.82183	-0.769817	-2.23019	0.351224
266	2	-6	24	42	-0.404395	10.1797	-0.449755	2.14713
270	2	2	30	-8	-2.30052	5.10715	1.19167	-0.316321
272	2	2	36	36	-4.32849	9.1264	-2.03156	-1.57462
310	2	0	0	0	-1.345	-3.47676	4.34458	0.595788
360	2	0	0	0	6.64191	-0.0830029	0.135394	0.810606
382	2	-4	16	28	3.98496	0.389809	-1.61496	-2.37501
390	2	-4	16	28	6.98973	2.88903	5.21298	2.69376
392	2	-4	16	54	-4.30786	7.28367	3.06429	0.809911
396	2	4	50	38	-0.779035	-1.74191	6.73585	-1.34719
409	2	-4	16	28	-2.4795	3.66695	-1.67284	0.879594
412	2	-4	16	28	0.208092	15.1874	4.3046	3.65343
413	2	-4	16	54	-0.232272	5.9728	2.60206	-1.2351
419	2	-4	50	26	5.60345	-0.0271309	0.702416	-0.0970921
460	2	8	27	24	-2.20547	3.08531	-0.450962	0.0677976
