# Supplementary material for: The role of mPFC and MTL neurons in human choice under goal-conflict
Source: Nat Commun. 2020 Jun 24;11:3192. doi: 10.1038/s41467-020-16908-z (PMC7314808; doi:10.1038/s41467-020-16908-z)
Supplement: Supplementary file 4 — Source Data [file 41467_2020_16908_MOESM4_ESM.zip › SourceFiles/SourceFig5a_timingData.xlsx]

## Sheet: Timing
MTL - ConRew	-400 - -200	-200-0	0-200	200-400	400-600	600-800	800-1000		mPFC - ConRew	-400 - -200	-200-0	0-200	200-400	400-600	600-800	800-1000
	-0.726592	0.34347	0.34347	4.62372	9.97403	1.41353	3.55365			2.80259	3.2044	8.82974	10.8388	8.42793	6.82069	0.793543
	-1.45001	1.94352	2.86903	3.48604	10.2731	4.41155	-3.60953			1.6607	8.17112	10.9613	16.5416	10.3413	14.3715	3.52082
	3.00238	-0.591435	1.20547	-0.591435	13.7838	0.307018	11.0885			1.27095	2.43401	3.85551	3.98474	3.59706	0.883267	1.14172
	-2.0023	0.567151	3.13661	-2.0023	3.13661	6.56255	2.28012			13.7298	17.3844	18.5089	19.3523	16.8222	15.9788	14.292
	-0.19429	4.0498	5.74743	4.0498	9.56711	-0.618699	3.20098			-2.81356	-6.38335	0.161265	9.38323	1.3512	3.73106	8.78826
	-0.365742	-1.24074	4.00927	8.38428	2.69676	-0.803243	-4.30325			3.93709	-3.51691	2.21694	6.80401	11.3911	10.8177	10.8177
	-1.78582	-1.56738	4.76745	5.64122	-1.56738	-1.56738	-3.31492			2.21505	1.26643	4.11227	5.06089	13.5984	1.26643	8.85534
	-1.44704	-0.336539	1.88446	4.84579	5.95629	-3.66803	-0.336539			6.05195	4.62095	-0.62602	2.23597	2.71296	7.00594	-0.62602
	-0.0521724	-1.51014	5.0507	9.4246	13.0695	12.3405	6.50867			5.86257	0.809812	2.55884	5.08522	2.55884	9.16629	1.97583
	-2.06651	-0.0522336	3.47275	1.96204	7.5013	5.48703	0.954905
	0.929034	-0.690571	2.54864	-3.92978	9.02706	20.3643	12.2663
	-2.2766	-0.87846	-0.87846	-5.07289	38.2695	39.6677	11.7048
	2.33994	2.5851	-3.78911	-0.35684	10.9206	4.5464	-8.20203
	-1.15095	0.170237	-2.47214	-1.15095	-2.47214	9.41855	2.81261
STD	1.62851	1.63528	2.83861	4.41865	9.72866	11.3595	6.28837			4.55705	6.84519	6.1248	5.85041	5.56022	5.35867	5.27564
SEM	0.435239	0.437047	0.758651	1.18093	2.60009	3.03595	1.68064			1.51902	2.28173	2.0416	1.95014	1.85341	1.78622	1.75855
MTL - ConPun	-400 - -200	-200-0	0-200	200-400	400-600	600-800	800-1000		mPFC - ConPun	-400 - -200	-200-0	0-200	200-400	400-600	600-800	800-1000
	2.45104	2.45104	0.775031	4.68571	5.80305	10.2724	7.47905			-0.12209	0.524133	-0.768313	1.81658	6.34014	10.8637	5.69392
	1.01801	2.25203	-0.833006	6.26257	8.73059	3.48604	5.64556			-4.13219	-4.13219	-8.11047	1.33794	10.7863	8.29992	3.82436
	8.73046	14.4854	17.3628	7.29173	15.9241	2.97555	-1.34063			9.11326	-0.224199	2.64887	1.9306	-3.81553	15.5777	20.6055
	4.43364	0.92512	1.80225	0.705837	5.31077	2.89866	3.55651			1.58864	-0.727291	0.430674	0.430674	7.37846	6.22049	12.0103
	1.23426	5.26022	2.0601	3.09239	5.67313	4.02146	2.36978			-0.147948	-2.60954	-2.60954	-0.147948	3.95471	11.3395	25.2885
	-0.882285	5.68253	6.12019	2.1813	5.68253	-2.19525	-0.00697643			-1.8165	-1.8165	2.50797	1.06648	8.27392	12.5984	12.5984
	1.65274	-0.0898128	3.39529	6.8804	1.65274	5.13785	1.65274			1.31988	-1.11594	0.449943	-0.246004	-2.15986	7.75738	0.797916
	0.365272	-3.62208	-2.29296	0.808311	10.9982	4.79566	4.35262			1.7064	11.5006	10.0419	16.5018	5.66575	3.58188	10.8754
	4.73427	7.60997	2.7434	4.51306	-1.90196	-4.33524	-2.56558			0.861791	2.20571	5.9015	13.965	24.7164	25.3884	24.7164
	4.16129	-1.65866	-0.494672	4.16129	20.4571	1.83331	2.9973			-2.20656	-4.26163	-4.94666	-5.63168	2.24608	11.4939	12.8639
	-2.5176	0.455001	4.02212	4.02212	8.77829	-2.5176	1.64404			0.555499	0.26664	-0.888798	3.73295	1.13322	6.62155	1.71094
	-0.312829	-3.21986	-2.25085	0.0101745	5.17824	11.6383	4.53223			0.389098	1.49462	5.36394	0.389098	3.1529	10.8915	7.2986
										-0.402139	1.96377	1.96377	12.216	-1.19077	-2.76805	-7.49986
										4.36298	3.95267	6.82486	8.26096	4.36298	10.3125	8.0558
										-10.5721	3.87009	2.62508	13.5812	16.3203	12.0872	5.11511
										4.57125	5.36252	9.84638	6.6813	2.19745	5.62628	5.09876
										-4.17544	3.42271	1.73423	16.0863	14.3978	5.95543	5.95543
										-2.01464	-3.48097	0.918014	7.51649	14.6648	20.8967	14.115
										1.34734	2.69662	10.3426	11.6919	13.0412	3.14639	5.84496
										-1.18403	4.06078	4.06078	14.5504	11.928	4.06078	6.68318
										0.212798	0.212798	2.65998	2.65998	3.88356	8.77792	-1.01079
										1.89322	6.61051	0.949768	11.3278	4.7236	11.3278	3.78014
										3.85779	3.96699	4.18541	5.71431	4.40382	4.40382	4.73145
										-2.29771	-1.68944	-0.472888	1.35194	6.21814	8.04296	4.39331
										-0.750207	-0.196146	-1.02724	7.97625	8.25328	5.62149	6.17555
										1.71404	5.75453	4.94643	5.14846	4.13834	1.71404	0.299872
										14.7427	22.0807	24.082	30.753	6.73754	8.07173	4.73625
										-0.586687	2.56929	7.95303	10.3664	8.69561	-1.14363	-1.32927
										4.6937	1.90995	-1.98729	-0.688209	6.73511	3.20904	2.65229
MTL - UnConRew	-400 - -200	-200-0	0-200	200-400	400-600	600-800	800-1000		mPFC - UnConRew	-400 - -200	-200-0	0-200	200-400	400-600	600-800	800-1000
	-1.2353	0.839884	0.148157	-0.54357	-2.61875	6.02784	0.839884			3.57512	5.57962	3.074	5.57962	4.57737	4.07625	-1.93725
	-6.08188	1.68331	-4.67003	-1.1404	3.80108	9.44849	6.62478			-3.53805	-0.972653	0.49329	8.55598	-2.07211	-0.972653	-3.53805
	0.375038	9.89835	13.6249	12.7968	0.375038	-5.00771	-0.0390188			-0.74891	-0.944216	-0.553604	5.30558	2.57129	-0.162991	0.813539
	5.48183	-3.05477	2.49402	10.6038	5.48183	-2.62794	0.359869			15.094	14.8188	4.36084	10.6906	9.3146	3.81043	-2.24417
	1.42155	8.0281	6.74942	7.38876	-2.2014	-2.62763	-1.13583			-1.7898	1.27739	-0.767408	0.766188	3.83338	8.43416	0.254989
	1.13909	-0.283313	7.53991	3.9839	9.67352	6.82871	4.6951			-4.25281	-1.48014	-1.82672	6.8379	2.67888	0.945957	0.945957
	-1.01605	1.74541	3.58638	1.28516	9.56953	5.42735	0.824922			-2.1258	-2.1258	1.54359	3.98985	0.320455	11.3286	-0.902675
	-5.07289	-5.07289	-5.07289	-5.07289	46.0131	12.4039	-5.07289			3.73192	5.73454	9.73978	7.73716	10.7411	1.7293	-0.273323
MTL - UnConPun	-400 - -200	-200-0	0-200	200-400	400-600	600-800	800-1000		mPFC - UnConPun	-400 - -200	-200-0	0-200	200-400	400-600	600-800	800-1000
	7.77278	-2.42732	4.28982	5.53373	7.524	5.78252	2.05077			-1.35674	-1.18535	0.357248	9.27001	0.185849	-0.842547	0.528647
	-0.076245	11.0555	20.1	17.7809	14.766	8.96827	11.7512			-4.11298	3.56747	5.24757	0.687297	5.72759	12.208	4.04749
	0.951008	2.6954	7.18098	3.9414	-0.0457879	0.951008	-1.29178
	-8.80764	-1.44838	1.5819	-2.74707	2.44769	6.77667	-2.31418
	2.58047	-0.963845	-2.29296	0.808311	6.56782	-7.16639	0.365272
	-0.653237	1.77971	-1.86971	0.563235	11.5115	-0.653237	2.99618
	-4.08724	-2.09879	-1.10456	-2.5959	-0.607451	7.34636	1.381
	-0.874633	-5.19332	-3.34245	12.6984	2.21014	8.37969	-1.49159
