# Supplementary material for: The role of mPFC and MTL neurons in human choice under goal-conflict
Source: Nat Commun. 2020 Jun 24;11:3192. doi: 10.1038/s41467-020-16908-z (PMC7314808; doi:10.1038/s41467-020-16908-z)
Supplement: Supplementary file 4 — Source Data [file 41467_2020_16908_MOESM4_ESM.zip › SourceFiles/SourceFig5b_EffectOnSubsequentBehaviorResults.xlsx]

## Sheet: Sheet1
control				control				control				control				uncontrol				uncontrol				uncontrol				uncontrol
temporal				temporal				frontal				frontal				temporal				temporal				frontal				frontal
punish				reward				punish				reward				punish				reward				punish				reward
No-Fire	Fire	delta		No-Fire	Fire			No-Fire	Fire			No-Fire	Fire			No-Fire	Fire			No-Fire	Fire			No-Fire	Fire			No-Fire	Fire
0.857143	0.68	-0.177143		0.777778	0.782609	0.00483092		0.714286	0.473684	-0.240602		0.666667	0.8	0.133333		0.7	0.833333	0.133333		0.25	0.666667	0.416667		0.454545	0.466667	0.0121212		1	0.533333	-0.466667
1	0.756757	-0.243243		0.714286	0.794872	0.0805861		0.4	0.571429	0.171429		0.909091	0.692308	-0.216783		0.8	0.888889	0.0888889		0.833333	0.833333	0		0.8	0.787879	-0.0121212		0.555556	0.878788	0.323232
0.666667	0.461538	-0.205128		0.684211	0.588235	-0.0959752		0.615385	0.789474	0.174089		1	0.946429	-0.0535714		1	0.785714	-0.214286		0.882353	0.935484	0.0531309						1	0.818182	-0.181818
0.8	0.521739	-0.278261		0.75	0.55	-0.2		0.833333	0.25	-0.583333		0.666667	0.95	0.283333		0.75	0.975	0.225		0.5	0.934783	0.434783						1	0.836735	-0.163265
0.947368	0.945946	-0.00142248		1	0.946429	-0.0535714		0.78125	0.75	-0.03125		0.95	0.764706	-0.185294		0.933333	1	0.0666667		0.9	0.921053	0.0210526						0.866667	1	0.133333
0.931818	1	0.0681818		0.9	0.972973	0.072973		0.823529	0.5	-0.323529		1	0.931034	-0.0689655		1	0.846154	-0.153846		0.862069	1	0.137931						1	0.878788	-0.121212
1	0.783784	-0.216216		0.933333	1	0.0666667		1	0.769231	-0.230769		1	0.947368	-0.0526316		0.923077	0.954545	0.0314685		1	0.913043	-0.0869565						0.884615	0.9	0.0153846
1	0.75	-0.25		0.857143	0.909091	0.0519481		0.5	0.583333	0.0833333										0.952381	0.833333	-0.119048						0.833333	0.714286	-0.119048
0.870968	0.727273	-0.143695		0.888889	0.903226	0.0143369		0.8	0.521739	-0.278261
1	0.888889	-0.111111		0.861111	1	0.138889		0.666667	0.56	-0.106667
				0.928571	1	0.0714286		0.8	0.730769	-0.0692308
								0.75	0.733333	-0.0166667
								1	0.875	-0.125
								0.962963	0.931034	-0.0319285
								0.923077	0.935484	0.0124069
								0.703704	1	0.296296
								0.65	0.909091	0.259091
								0.846154	0.666667	-0.179487
								1	0.829268	-0.170732
								0.75	0.818182	0.0681818
