# Supplementary material for: The role of mPFC and MTL neurons in human choice under goal-conflict
Source: Nat Commun. 2020 Jun 24;11:3192. doi: 10.1038/s41467-020-16908-z (PMC7314808; doi:10.1038/s41467-020-16908-z)
Supplement: Supplementary file 4 — Source Data [file 41467_2020_16908_MOESM4_ESM.zip › SourceFiles/SourceFig5c_EffectOnSubsequentBehaviorResults.xlsx]

## Sheet: Sheet2
tempRew			TempPun				frontRew		frontPun
	0.00483092	2		-0.177143	1		0.133333	2	-0.240602	1
	0.0805861	2		-0.243243	1				0.171429	1
	-0.0959752	2		-0.205128	1		-0.216783	2	0.174089	1
	-0.2	2		-0.278261	1		-0.0535714	2	-0.583333	1
	-0.0535714	2							-0.03125	1
	0.072973	2		-0.00142248	1		0.283333	2	-0.323529	1
	0.0666667	2		0.0681818	1		-0.185294	2	-0.230769	1
	0.0519481	2		-0.216216	1		-0.0689655	2
	0.0143369	2		-0.25	1		-0.0526316	2	0.0833333	1
	0.138889	2		-0.143695	1				-0.278261	1
	0.0714286	2		-0.111111	1				-0.106667	1
									-0.0692308	1
	0.0519481	2		-0.191136	1				-0.0166667	1
									-0.125	1
									-0.0319285	1
									0.0124069	1
									0.296296	1
									0.259091	1
									-0.179487	1
									-0.170732	1
									0.0681818	1
							-0.0535714	2	-0.0505796	1
