# Supplementary material for: The role of mPFC and MTL neurons in human choice under goal-conflict
Source: Nat Commun. 2020 Jun 24;11:3192. doi: 10.1038/s41467-020-16908-z (PMC7314808; doi:10.1038/s41467-020-16908-z)
Supplement: Supplementary file 4 — Source Data [file 41467_2020_16908_MOESM4_ESM.zip › SourceFiles/SourceSuppFig1.xlsx]

## Sheet: Sheet1
Subject	HighN	LowN	HighApproachN	HighApproachPercent	HighApproachRT	LowApproachN	LowApproachPercent	LowApproachRT
1	74	111	58	0.783784	631.024	108	0.972973	753.687
2	114	133	79	0.692982	839.976	123	0.924812	1090.38
3	74	79	56	0.756757	910.103	75	0.949367	967.133
4a	77	103	47	0.61039	1095.94	93	0.902913	1085.36
5	58	60	45	0.775862	1008.53	58	0.966667	958.979
4b	183	173	146	0.797814	812.111	155	0.895954	1145.54
6	181	125	172	0.950276	925.897	123	0.984	929.424
7	64	93	54	0.84375	881.882	86	0.924731	888.982
8	144	147	136	0.944444	770.305	144	0.979592	917.74
9	68	70	59	0.867647	922.25	65	0.928571	1093.09
10	135	223	113	0.837037	626.872	208	0.932735	680.301
11	78	76	73	0.935897	747.735	72	0.947368	891.508
12	169	162	137	0.810651	595.132	155	0.95679	697.194
13	57	71	56	0.982456	665.489	69	0.971831	757.967
14	87	96	80	0.91954	672.523	91	0.947917	673.929
