# Supplementary material for: The role of mPFC and MTL neurons in human choice under goal-conflict
Source: Nat Commun. 2020 Jun 24;11:3192. doi: 10.1038/s41467-020-16908-z (PMC7314808; doi:10.1038/s41467-020-16908-z)
Supplement: Supplementary file 4 — Source Data [file 41467_2020_16908_MOESM4_ESM.zip › SourceFiles/SourceSuppFig1b.xlsx]

## Sheet: Sheet1
Subject	HighN	LowN	HighApproachN	HighApproachPercent	HighApproachRT	LowApproachN	LowApproachPercent	LowApproachRT
S1	74	111	58	0.783784	631.024	108	0.972973	753.687	1
S2	114	133	79	0.692982	839.976	123	0.924812	1090.38	1
S3	74	79	56	0.756757	910.103	75	0.949367	967.133	1
S4	77	103	47	0.61039	1095.94	93	0.902913	1085.36	1
S5	58	60	45	0.775862	1008.53	58	0.966667	958.979	1
S6	183	173	146	0.797814	812.111	155	0.895954	1145.54	1
S7	181	125	172	0.950276	925.897	123	0.984	929.424	1
S8	64	93	54	0.84375	881.882	86	0.924731	888.982	1
S9	144	147	136	0.944444	770.305	144	0.979592	917.74	1
S10	68	70	59	0.867647	922.25	65	0.928571	1093.09	1
S11	135	223	113	0.837037	626.872	208	0.932735	680.301	1
S12	78	76	73	0.935897	747.735	72	0.947368	891.508	1
S13	169	162	137	0.810651	595.132	155	0.95679	697.194	1
S14	57	71	56	0.982456	665.489	69	0.971831	757.967	1
S15	87	96	80	0.91954	672.523	91	0.947917	673.929	1
			M	0.833953	807.051	M	0.945748	902.081
			STD	0.103615	151.219	STD	0.027083	160.258
			Corr	0.580299	0.776552
