# Supplementary material for: The role of mPFC and MTL neurons in human choice under goal-conflict
Source: Nat Commun. 2020 Jun 24;11:3192. doi: 10.1038/s41467-020-16908-z (PMC7314808; doi:10.1038/s41467-020-16908-z)
Supplement: Supplementary file 4 — Source Data [file 41467_2020_16908_MOESM4_ESM.zip › SourceFiles/SourceSuppFig2_FRtablesFor2AreasDecreases.xlsx]

## Sheet: Sheet1
neuron	area	x	y	z	ConRew	ConPun	UnConRew	UnConPun
5	1	20	2	-22	-5.10345	-4.24318	3.50913	0.3545
20	1	28	-16	-14	0.575545	-1.1074	-1.26296	0.772528
48	1	-22	-4	-22	-2.76079	-7.08198	-5.4907	1.63739
64	1	18	-4	-22	-2.96358	-2.09145	-5.72777	0.0518997
100	1	18	-4	-24	-1.58582	-8.57783	-6.51767	-8.07622
104	1	18	-4	-24	-1.69139	-3.00998	0.508429	-1.22441
208	1	-24	-22	-20	-2.14238	1.12032	-1.8593	0.624191
209	1	-24	-22	-20	-3.53141	5.63215	-7.01158	1.00057
212	1	-26	-12	-18	-1.66432	-2.76664	-0.9141	-0.5129
216	1	-26	-12	-18	0.889852	-3.84203	2.26896	-1.90706
217	1	-22	-4	-26	1.65135	-5.74512	2.82122	-0.370596
218	1	-22	-4	-26	-1.72148	-1.28954	-2.13523	1.34431
233	1	-26	-12	-18	-3.93998	-6.4108	1.68902	3.44372
234	1	-26	-12	-18	-3.93275	-0.144138	-3.55788	-1.68974
280	1	22	-32	-12	-2.99585	0.062586	-0.410766	-0.880285
322	1	0	0	0	-1.7551	0.748301	-1.81965	-0.604704
329	1	0	0	0	-2.346	-2.07402	0.636661	2.75335
341	1	0	0	0	0.509742	-0.0821379	-2.16989	-1.80255
351	1	0	0	0	4.55782	3.26249	-6.1305	-5.67858
428	1	-22	-6	-20	-2.84808	-3.66069	-1.27093	-2.6675
433	1	-26	-22	-18	0.363793	-0.934513	-1.07295	-3.59946
435	1	-22	-6	-20	-1.89283	-3.67688	-0.800816	-1.17921
438	1	-22	-6	-20	-1.7301	-4.93327	-2.77697	-3.0788
451	1	23	-12	-26	-1.76084	-2.84297	0.42443	1.44397
452	1	23	-12	-26	-3.9518	2.23395	-0.693633	0.176177
453	1	23	-12	-26	-0.659495	-5.44198	-2.68524	4.2706
86	2	-2	48	6	-2.78899	-0.302806	-1.08864	0.675391
112	2	6	34	40	1.84425	-2.57636	1.29589	-3.09791
114	2	6	34	40	-4.91087	4.01893	1.53715	-0.719682
117	2	6	34	40	-1.37676	0.58228	-2.30394	-0.799852
121	2	10	44	20	-1.61778	-11.1629	-0.611098	-4.12808
122	2	10	44	20	-1.61778	-11.1629	-0.611098	-4.12808
155	2	2	44	36	1.44067	-1.90351	0.399555	-1.20047
161	2	6	42	12	0.537722	-2.09256	1.50549	3.28998
163	2	6	42	12	0.782893	-4.79454	-2.41032	-1.26164
166	2	6	42	12	0.232313	-3.59102	2.56937	-2.95579
172	2	6	16	36	0.935124	-2.03675	-1.00526	0.940402
173	2	6	16	36	1.12464	-4.92695	-1.44738	-4.75114
198	2	6	16	36	-1.52604	-2.75342	-3.94192	-4.00532
200	2	6	16	36	-5.73398	-6.82802	6.60567	-1.92702
225	2	-6	34	16	-6.0301	-0.81941	-0.176732	1.24621
226	2	-6	34	16	-3.62568	0.195897	-0.00601752	-6.03151
356	2	0	0	0	-5.80298	2.90073	3.24341	2.66345
362	2	4	50	38	-4.24456	-5.02587	-3.61819	-6.06072
375	2	-4	52	32	1.74497	-5.12126	1.92794	-0.542078
377	2	-4	52	32	0.0172784	-3.42294	0.566583	3.53447
378	2	-4	52	32	-3.31569	-3.00076	1.06093	-1.39701
383	2	-4	16	28	0.016555	0.883829	-1.08285	-0.390687
393	2	-4	16	54	-2.41668	-0.44146	-1.12857	1.40498
405	2	-2	38	8	-3.87458	-6.94077	6.13747	-6.73128
407	2	-4	52	32	-3.40336	-2.65172	0.133731	2.51982
410	2	-4	16	28	-2.43547	-1.93727	2.216	0.949678
424	2	-4	20	42	-6.29545	-7.8277	-0.101799	0.376498
