# Supplementary material for: The role of mPFC and MTL neurons in human choice under goal-conflict
Source: Nat Commun. 2020 Jun 24;11:3192. doi: 10.1038/s41467-020-16908-z (PMC7314808; doi:10.1038/s41467-020-16908-z)
Supplement: Supplementary file 4 — Source Data [file 41467_2020_16908_MOESM4_ESM.zip › SourceFiles/SourceSuppFigure4_BalancingMovementAnalysis.xlsx]

## Sheet: BalancingMovementAmplitude
ConRewT	ConPunT	ConRewF	ConPunF		UnConRewT	UnConPunT	UnConRewF	UnConPunF		ConRewT	UnConRewT	ConRewF	UnConRewF		ConPunT	UnConPunT	ConPunF	UnConPunF
2.26958	-0.606022	-0.564394	8.37287		2.28543	1.04814	-0.994359	1.76404		7.13222	1.79323	2.28624	0.503287		0.280525	1.07562	5.73425	5.88106
3.85461	7.43689	-6.84184	8.04544		2.99337	0.0203389	1.65513	-3.10528		-2.94108	-1.93254	-3.74654	-2.69146		7.43689	-0.852694	-4.26876	-4.19496
0.686167	0.454866	4.05538	2.3756		-0.600969	5.14629	-2.4462	5.74455		3.15174	2.74142	-1.30276	-0.868207		0.454866	2.65887	4.04752	-0.676311
-9.80495	3.34588	-1.98521	1.1334		-4.21809	-0.112918	-0.242331	-0.492341		8.58288	-1.71608	-3.00737	-1.82808		6.86434	4.9199	7.08157	-1.75303
5.45831	6.47744	-4.2057	5.73425		5.17998	0.517182	-2.1607	-2.43909		8.46887	-4.4127	-1.08265	-0.0928125		8.73046	-0.518502	8.58316	3.38161
-1.722	1.49028	-1.88525	4.33088		1.59587	0.540155	0.321094	-1.52402		0.0723545	-0.476381	0.483686	-1.83214		-4.24514	-1.27849	21.3566	0.304733
8.57936	8.73046	-2.69935	5.43248		0.901869	2.19345	-0.797705	3.32366		4.4998	5.17998	-2.80443	-0.217395		2.0111	2.15544	5.70187	-1.2644
2.06692	4.21932	-3.25798	7.45636		1.72995	-1.45046	-0.516385	4.06163		-0.353215	1.59587	1.25547	-0.344168		5.7187	2.57916	2.70277	1.65744
2.79401	2.05826	-0.232154	1.85136		-1.10463	2.16098	-0.594125	0.597487		-2.96563	-2.64993	-3.53807	0.556938		3.52152	5.24065	3.82924	-1.46277
5.36344	4.34643	-3.60031	8.58316		-0.450139	5.91462	-2.24829	-0.0270776		-0.042948	0.492922	-2.10969	-2.33232		-0.574713	0.383853	2.7524	-2.24921
2.33101	2.02775	0.338643	21.3566		0.962275	-0.0475598	1.58468	-1.20928		1.70844	-0.922366	-0.182697	3.89622		0.902	3.91248	7.64549	1.56637
-1.10707	5.61159	-0.927488	5.72585		-1.90667	2.62274	-2.66325	2.00709		4.33274	2.72136	3.52767	0.576856		1.79631	1.29062	13.9962	-2.99716
-3.32948	0.813685	-3.26908	5.70187		-2.38952	0.493531	3.44409	-1.37023		0.835485	0.853244	1.10134	-0.596153		2.33964	4.08846	0.799726	0.488781
4.76137	2.44833	-3.06363	2.70277		5.77452	-3.78545	0.0374281	-2.29486		2.37801	-1.25744	3.22859	0.358287		9.93094	-0.0678761	13.2722	-0.367458
2.2977	1.52882	-0.589387	3.82924		0.215672	3.60442	-0.406073	1.37085		-3.43612	-0.455971	-0.253623	1.22763		1.31894	-1.90527	5.01123	-2.71795
4.06101	3.19001	-6.05977	3.96503		-1.12232	1.41651	0.514671	-3.40081		4.62245	-1.44045	2.03417	-2.12545		5.28372	-2.16009	8.07549	2.63602
-0.106676	9.51216	0.824026	7.75911		6.16702	3.38913	1.86978	-0.692653		1.80845	5.67613	-4.48384	1.40029		0.741849	0.174344	2.65722	-0.0729232
8.61646	0.904861	3.0055	13.2863		-1.37277	-0.251528	0.626375	0.739459		0.23821	-0.889476	20.5693	9.44915		-2.63851	2.55816	-2.043	-1.26374
24.9576	3.79593	2.59434	0.807056		-0.200427	-2.31018	1.29432	2.76608		7.31748	0.332338	-1.36157	-3.53619				4.91891	-0.331019
4.85026	-0.0238591	-0.127517	4.51646		18.3828	-2.74265	8.35928	2.17009		24.0551	22.522	4.85944	-1.02867				-3.89292	-2.05196
9.04845	-1.401	-5.87054	12.845		1.81413	0.296925	-3.74997	3.76052		5.05489	3.88403	0.534098	-0.606211				-3.40105	0.553742
3.81156	-2.52585	14.5004	4.87258		1.40335	2.20283	-2.23019	0.351224		-3.10435	4.85445	-2.65631	0.793484				-0.472691	0.31782
-1.96903	3.4276	-0.648621	10.9089		2.26771	0.839691	0.971509	-0.42159		1.933	1.6213	-5.39417	-0.537376				2.88903	2.69376
2.58559	4.15975	-2.91959	4.49536		1.23379	3.73863	-0.104215	1.82978				-1.2646	4.1926				7.28367	0.809911
		-1.27861	-3.00766				0.932556	0.139748				6.55407	-0.264662				-1.74191	-1.34719
		-0.820894	3.29811				-1.54762	-2.72549				3.64576	-1.21051				3.66695	0.879594
		6.59737	-0.885645				0.255411	0.950229				8.57794	5.86761				15.1874	3.65343
		6.3174	3.7915				-6.2073	-3.24396				-3.52051	2.75364				5.9728	-1.2351
		-1.45217	-0.745486				6.0284	1.24965				-0.424058	7.54941				0.913183	-0.970311
		-2.64883	3.85747				5.30184	2.72234				-2.55454	-1.82139
		0.818843	19.2496				-2.14819	1.48094				-0.385317	5.44504
		0.981429	5.98337				4.3526	0.425399				0.078045	1.57145
							3.32358	5.55729				5.67832	0.91605
							2.18344	-2.40031				-1.99964	0.895337
							0.702416	-0.0970921
							0.764714	-1.22203
							-0.450226	-0.280204

## Sheet: BalancingMovementProb
# Neurons		ConRew	ConPun	Both		Probability	totalN	ConRew	ConPun	Both
	MTL	16	17	5			140	0.114286	0.121429	0.0357143
	mPFC	15	40	6			170	0.0882353	0.235294	0.0352941
	#neurons		88
		UnRew	UnPun	Both				UnRew	UnPun	Both
	MTL	6	8	0			140	0.0428571	0.0571429	0
	mPFC	6	7	1			170	0.0352941	0.0411765	0.00588235
	#neurons		27
		ConRew	UnconRew	Both				ConRew	UnconRew	Both
	MTL	13	4	8			140	0.0928571	0.0285714	0.0571429
	mPFC	23	5	3			170	0.135294	0.0294118	0.0176471
	#neurons		45
		ConPun	UnConPun	Both				ConPun	UnConPun	Both
	MTL	10	8	3			140	0.0714286	0.0571429	0.0214286
	mPFC	33	8	3			170	0.194118	0.0470588	0.0176471
	#neurons		59
